# Supplementary material for: Effects of Maternal Nutritional Supplements and Dietary Interventions on Placental Complications: An Umbrella Review, Meta-Analysis and Evidence Map
Source: Nutrients. 2021 Jan 30;13(2):472. doi: 10.3390/nu13020472 (PMC7912620; doi:10.3390/nu13020472)
Supplement: Supplementary file 1 [file nutrients-13-00472-s001.zip]

Archive with 14 entries (14 files):
- Supplementary files/~$nuscript.docx
- Supplementary files/Figures S1 - Analyses and funnel plots.docx
- Supplementary files/Figures S2 - Sensitivity analyses.docx
- Supplementary files/Table S1 - PRISMA checklist.doc
- Supplementary files/Table S10 - Risk of bias.docx
- Supplementary files/Table S11 - GRADE.docx
- Supplementary files/Table S2 - Search terms.docx
- Supplementary files/Table S3 - Excluded studies.docx
- Supplementary files/Table S4 - Summary of overview reviews.docx
- Supplementary files/Table S5 - Included review by dietary factor.docx
- Supplementary files/Table S6 - Quality assessment for included reviews.docx
- Supplementary files/Table S7 - Summary of outcomes by reviews.docx
- Supplementary files/Table S8 - Study characteristics of individual trials.docx
- Supplementary files/Table S9 - Individual trials outcomes.docx
